# Supplementary material for: Targeting sFRP1 with WAY-316606 Suppresses Proliferation, Migration, and Invasion in Metastatic Melanoma
Source: Cancers (Basel). 2026 May 25;18(11):1721. doi: 10.3390/cancers18111721 (PMC13255980; doi:10.3390/cancers18111721)
Supplement: Supplementary file 1 [file cancers-18-01721-s001.zip]

Archive with 1 entries (1 files):
- cancers-4205296-supplementary.pdf
